# Supplementary material for: Mass Spectrometry Analysis of Neurotransmitter Shifting during Neurogenesis and Neurodegeneration of PC12 Cells
Source: Int J Mol Sci. 2024 Sep 27;25(19):10399. doi: 10.3390/ijms251910399 (PMC11477332; doi:10.3390/ijms251910399)
Supplement: Supplementary file 1 [file ijms-25-10399-s001.zip]

Archive with 1 entries (1 files):
- ijms-3126972-supplementary.pdf
